# Supplementary material for: ALDH1A1 Inhibits Chicken Preadipocytes’ Proliferation and Differentiation via the PPARγ Pathway In Vitro and In Vivo
Source: Int J Mol Sci. 2020 Apr 29;21(9):3150. doi: 10.3390/ijms21093150 (PMC7246604; doi:10.3390/ijms21093150)
Supplement: Supplementary file 1 [file ijms-21-03150-s001.zip]

Archive with 2 entries (1 files):
- Supplementary File/
- Supplementary File/Table S1-5.docx
